# Supplementary material for: Pharmacy Undergraduate Education: Can Student Primary Care Placements Add Value to Learning and Teaching?
Source: Clin Pract. 2025 Dec 25;16(1):5. doi: 10.3390/clinpract16010005 (PMC12839822; doi:10.3390/clinpract16010005)
Supplement: Supplementary file 1 [file clinpract-16-00005-s001.zip]

Archive with 1 entries (1 files):
- clinpract-3956428-supplementary.pdf
